# Supplementary material for: Ultrasonographic Confirmation of Nasogastric Tube Placement in the COVID-19 Era
Source: J Pers Med. 2022 Feb 23;12(3):337. doi: 10.3390/jpm12030337 (PMC8949067; doi:10.3390/jpm12030337)
Supplement: Supplementary file 1 [file jpm-12-00337-s001.zip]

Archive with 3 entries (2 files):
- jpm-1561258 - Supplementary Materials/
- jpm-1561258 - Supplementary Materials/Video S1.mp4
- jpm-1561258 - Supplementary Materials/Video S2.mp4
